# Supplementary material for: Masticatory Muscle Function in Growing Patients with Unilateral Posterior Crossbite: A Case–Control Study Combining Surface Electromyography and Myotonometry
Source: Dent J (Basel). 2026 Jul 10;14(7):426. doi: 10.3390/dj14070426 (PMC13408946; doi:10.3390/dj14070426)
Supplement: Supplementary file 1 [file dentistry-14-00426-s001.zip]

Archive with 1 entries (1 files):
- dentistry-4285144-supplementary.pdf
